# Supplementary material for: Modulation of Orthodontic Tooth Movement by Statins: A Systematic Review of Animal Studies
Source: Dent J (Basel). 2026 Jun 1;14(6):331. doi: 10.3390/dj14060331 (PMC13298056; doi:10.3390/dj14060331)
Supplement: Supplementary file 1 [file dentistry-14-00331-s001.zip]

Archive with 2 entries (2 files):
- File S1 - PRISMA_2020_checklist.pdf
- Table S1 - Full search strategies for each database.pdf
